# Supplementary material for: Microbial genome (Illumina MiSeq) sequencing of drinking water treatment residuals to evaluate compatibility with environmental applications
Source: Environ Monit Assess. 2023 Aug 9;195(9):1027. doi: 10.1007/s10661-023-11511-3 (PMC10409814; doi:10.1007/s10661-023-11511-3)
Supplement: Supplementary file 2 — Supplementary file2 (XLSX 165 KB) [file 10661_2023_11511_MOESM2_ESM.xlsx]

## Sheet: Sheet1
Table S1. Counts of taxa present within WTRs samples, identified down to a genus level by illumina MiSeq sequencing (column headings indicate Kingdom, Phylum, Class, Order, Family, Genus).
Sample	D_0__Archaea;D_1__Bathyarchaeota;D_2__uncultured archaeon;D_3__uncultured archaeon;D_4__uncultured archaeon;D_5__uncultured archaeon	D_0__Archaea;D_1__Miscellaneous Euryarchaeotic Group(MEG);D_2__uncultured archaeon;D_3__uncultured archaeon;D_4__uncultured archaeon;D_5__uncultured archaeon	D_0__Archaea;D_1__Miscellaneous Euryarchaeotic Group(MEG);D_2__uncultured euryarchaeote;D_3__uncultured euryarchaeote;D_4__uncultured euryarchaeote;D_5__uncultured euryarchaeote	D_0__Bacteria;D_1__AC1;D_2__uncultured bacterium;D_3__uncultured bacterium;D_4__uncultured bacterium;D_5__uncultured bacterium	D_0__Bacteria;D_1__AC1;D_2__uncultured soil bacterium;D_3__uncultured soil bacterium;D_4__uncultured soil bacterium;D_5__uncultured soil bacterium	D_0__Bacteria;D_1__Acidobacteria;D_2__Acidobacteria;D_3__Acidobacteriales;D_4__Acidobacteriaceae (Subgroup 1);D_5__Acidicapsa	D_0__Bacteria;D_1__Acidobacteria;D_2__Acidobacteria;D_3__Acidobacteriales;D_4__Acidobacteriaceae (Subgroup 1);D_5__Acidobacterium	D_0__Bacteria;D_1__Acidobacteria;D_2__Acidobacteria;D_3__Acidobacteriales;D_4__Acidobacteriaceae (Subgroup 1);D_5__Bryocella	D_0__Bacteria;D_1__Acidobacteria;D_2__Acidobacteria;D_3__Acidobacteriales;D_4__Acidobacteriaceae (Subgroup 1);D_5__Candidatus Koribacter	D_0__Bacteria;D_1__Acidobacteria;D_2__Acidobacteria;D_3__Acidobacteriales;D_4__Acidobacteriaceae (Subgroup 1);D_5__Edaphobacter	D_0__Bacteria;D_1__Acidobacteria;D_2__Acidobacteria;D_3__Acidobacteriales;D_4__Acidobacteriaceae (Subgroup 1);D_5__Granulicella	D_0__Bacteria;D_1__Acidobacteria;D_2__Acidobacteria;D_3__Acidobacteriales;D_4__Acidobacteriaceae (Subgroup 1);D_5__Terracidiphilus	D_0__Bacteria;D_1__Acidobacteria;D_2__Acidobacteria;D_3__Acidobacteriales;D_4__Acidobacteriaceae (Subgroup 1);D_5__Terriglobus	D_0__Bacteria;D_1__Acidobacteria;D_2__Acidobacteria;D_3__Acidobacteriales;D_4__Acidobacteriaceae (Subgroup 1);D_5__uncultured	D_0__Bacteria;D_1__Acidobacteria;D_2__Acidobacteria;D_3__Acidobacteriales;D_4__Acidobacteriaceae (Subgroup 1);D_5__uncultured bacterium	D_0__Bacteria;D_1__Acidobacteria;D_2__Blastocatellia;D_3__Blastocatellales;D_4__Blastocatellaceae (Subgroup 4);D_5__11-24	D_0__Bacteria;D_1__Acidobacteria;D_2__Blastocatellia;D_3__Blastocatellales;D_4__Blastocatellaceae (Subgroup 4);D_5__Blastocatella	D_0__Bacteria;D_1__Acidobacteria;D_2__Blastocatellia;D_3__Blastocatellales;D_4__Blastocatellaceae (Subgroup 4);D_5__RB41	D_0__Bacteria;D_1__Acidobacteria;D_2__Blastocatellia;D_3__Blastocatellales;D_4__Blastocatellaceae (Subgroup 4);D_5__Stenotrophobacter	D_0__Bacteria;D_1__Acidobacteria;D_2__Blastocatellia;D_3__Blastocatellales;D_4__Blastocatellaceae (Subgroup 4);D_5__uncultured	D_0__Bacteria;D_1__Acidobacteria;D_2__Holophagae;D_3__Holophagae Incertae Sedis;D_4__Unknown Family;D_5__Thermoanaerobaculum	D_0__Bacteria;D_1__Acidobacteria;D_2__Holophagae;D_3__Holophagales;D_4__Holophagaceae;D_5__Geothrix	D_0__Bacteria;D_1__Acidobacteria;D_2__Holophagae;D_3__Holophagales;D_4__Holophagaceae;D_5__Holophaga	D_0__Bacteria;D_1__Acidobacteria;D_2__Holophagae;D_3__Holophagales;D_4__Holophagaceae;D_5__marine group	D_0__Bacteria;D_1__Acidobacteria;D_2__Holophagae;D_3__Holophagales;D_4__Holophagaceae;D_5__uncultured	D_0__Bacteria;D_1__Acidobacteria;D_2__Holophagae;D_3__Holophagales;D_4__Holophagaceae;D_5__uncultured bacterium	D_0__Bacteria;D_1__Acidobacteria;D_2__Holophagae;D_3__Subgroup 10;D_4__ABS-19;Ambiguous_taxa	D_0__Bacteria;D_1__Acidobacteria;D_2__Holophagae;D_3__Subgroup 10;D_4__ABS-19;D_5__uncultured Acidobacteria bacterium	D_0__Bacteria;D_1__Acidobacteria;D_2__Holophagae;D_3__Subgroup 10;D_4__ABS-19;D_5__uncultured Geoalkalibacter sp.	D_0__Bacteria;D_1__Acidobacteria;D_2__Holophagae;D_3__Subgroup 10;D_4__ABS-19;D_5__uncultured Holophaga sp.	D_0__Bacteria;D_1__Acidobacteria;D_2__Holophagae;D_3__Subgroup 10;D_4__ABS-19;D_5__uncultured bacterium	D_0__Bacteria;D_1__Acidobacteria;D_2__Holophagae;D_3__Subgroup 10;D_4__ABS-19;D_5__uncultured prokaryote	D_0__Bacteria;D_1__Acidobacteria;D_2__Holophagae;D_3__Subgroup 10;D_4__ABS-19;D_5__uncultured soil bacterium	D_0__Bacteria;D_1__Acidobacteria;D_2__Holophagae;D_3__Subgroup 10;D_4__CA002;D_5__Holophaga sp. oral clone CA002	D_0__Bacteria;D_1__Acidobacteria;D_2__Holophagae;D_3__Subgroup 10;D_4__CA002;D_5__uncultured bacterium	D_0__Bacteria;D_1__Acidobacteria;D_2__Holophagae;D_3__Subgroup 23;Ambiguous_taxa;Ambiguous_taxa	D_0__Bacteria;D_1__Acidobacteria;D_2__Holophagae;D_3__Subgroup 7;Ambiguous_taxa;Ambiguous_taxa	D_0__Bacteria;D_1__Acidobacteria;D_2__Holophagae;D_3__Subgroup 7;D_4__freshwater sediment metagenome;D_5__freshwater sediment metagenome	D_0__Bacteria;D_1__Acidobacteria;D_2__Holophagae;D_3__Subgroup 7;D_4__uncultured Acidobacteria bacterium;D_5__uncultured Acidobacteria bacterium	D_0__Bacteria;D_1__Acidobacteria;D_2__Holophagae;D_3__Subgroup 7;D_4__uncultured Acidobacterium sp.;D_5__uncultured Acidobacterium sp.	D_0__Bacteria;D_1__Acidobacteria;D_2__Holophagae;D_3__Subgroup 7;D_4__uncultured bacterium SJA-36;D_5__uncultured bacterium SJA-36	D_0__Bacteria;D_1__Acidobacteria;D_2__Holophagae;D_3__Subgroup 7;D_4__uncultured bacterium gp7;D_5__uncultured bacterium gp7	D_0__Bacteria;D_1__Acidobacteria;D_2__Holophagae;D_3__Subgroup 7;D_4__uncultured bacterium;D_5__uncultured bacterium	D_0__Bacteria;D_1__Acidobacteria;D_2__Holophagae;D_3__Subgroup 7;D_4__uncultured soil bacterium;D_5__uncultured soil bacterium	D_0__Bacteria;D_1__Acidobacteria;D_2__Holophagae;D_3__TPD-58;D_4__uncultured Desulfuromonas sp.;D_5__uncultured Desulfuromonas sp.	D_0__Bacteria;D_1__Acidobacteria;D_2__Holophagae;D_3__TPD-58;D_4__uncultured bacterium;D_5__uncultured bacterium	D_0__Bacteria;D_1__Acidobacteria;D_2__Solibacteres;D_3__Solibacterales;D_4__Solibacteraceae (Subgroup 3);D_5__AKIW659	D_0__Bacteria;D_1__Acidobacteria;D_2__Solibacteres;D_3__Solibacterales;D_4__Solibacteraceae (Subgroup 3);D_5__Bryobacter	D_0__Bacteria;D_1__Acidobacteria;D_2__Solibacteres;D_3__Solibacterales;D_4__Solibacteraceae (Subgroup 3);D_5__Candidatus Solibacter
WTR1_1	0	0	0	0	0	0	3	0	1	0	4	0	0	9	0	1	0	0	0	0	0	55	0	56	3	0	0	0	0	0	0	0	0	0	0	0	1	0	0	0	0	0	0	0	0	1	0	153	365
WTR1_2	0	0	0	0	0	0	0	0	0	0	2	0	0	2	1	0	0	0	0	0	0	64	0	63	1	0	0	0	0	0	6	0	0	0	0	0	0	0	0	0	0	0	0	0	0	0	0	148	343
WTR1_3	0	0	0	0	0	0	1	0	0	0	4	0	0	6	0	2	0	0	0	0	0	58	1	64	2	0	0	0	0	0	1	0	0	0	0	0	0	0	0	0	0	0	1	0	0	0	0	167	361
WTR2_1	0	0	0	1	0	0	2	0	7	0	9	1	2	36	3	0	2	0	3	4	0	965	6	0	100	3	0	5	1	0	7	0	1	0	0	0	8	0	0	1	0	0	4	0	0	0	1	147	75
WTR2_2	0	0	0	0	0	0	3	0	9	2	7	0	5	28	0	1	1	2	0	3	0	1064	8	0	98	3	0	1	0	0	4	0	0	0	0	0	2	0	0	0	0	1	1	0	0	0	0	138	99
WTR3_1	0	1	0	2	0	0	0	0	1	0	0	0	0	0	0	0	0	0	0	1	4	1160	18	0	391	95	7	0	0	0	8	1	0	1	2	2	37	0	4	1	1	0	82	34	3	5	0	16	34
WTR3_2	0	1	0	0	0	0	0	0	0	0	0	0	0	0	0	0	0	0	0	0	3	1161	17	1	291	85	17	1	0	0	21	4	0	0	1	0	43	0	5	1	0	0	65	36	17	2	0	24	36
WTR3_3	0	0	0	0	0	0	0	0	0	0	0	0	0	0	0	0	0	0	0	1	2	1106	26	1	368	102	9	0	0	0	18	3	0	1	0	1	41	0	1	0	1	0	59	28	3	2	0	26	41
WTR4_1	0	0	0	0	1	0	0	0	0	0	0	0	0	93	0	0	0	0	0	0	0	3704	0	0	247	7	0	0	0	0	3	0	0	0	0	0	1	52	0	0	0	0	17	0	2	0	5	1251	224
WTR4_2	0	0	2	0	0	0	0	0	1	0	0	0	0	73	0	0	0	0	0	0	0	3883	0	0	286	21	0	0	0	0	6	0	0	0	0	0	0	59	0	0	0	0	17	0	0	0	1	1183	186
WTR4_3	0	0	0	1	2	0	0	0	1	0	0	0	0	78	0	0	0	0	0	0	0	3770	0	0	249	14	0	0	0	0	4	0	0	0	0	0	1	50	0	0	0	0	15	0	2	0	3	1155	269
WTR5_1	0	0	0	0	0	0	0	0	0	0	0	0	0	0	0	9	0	0	0	1	0	45	11	0	224	23	2	0	0	0	0	0	0	0	0	0	0	0	0	0	0	0	4	0	0	0	0	71	4
WTR5_2	0	0	0	0	0	0	0	0	1	0	1	0	0	2	0	11	0	0	0	0	0	32	7	0	175	4	0	0	0	0	1	0	0	0	0	0	0	0	0	0	0	0	4	0	0	0	0	69	4
WTR5_3	0	0	0	0	0	0	1	0	1	1	0	0	0	2	0	8	0	0	0	2	1	23	16	0	165	11	0	1	0	0	0	0	0	0	0	0	0	0	0	0	0	0	4	0	0	0	0	70	4
WTR6_1	0	0	0	0	0	1	6	1	5	0	8	0	3	0	0	0	0	0	0	0	0	367	44	0	4	0	1	0	0	1	3	0	0	0	0	0	0	0	0	0	0	0	2	0	0	0	0	131	263
WTR6_2	0	0	0	0	0	0	9	0	4	0	4	0	1	3	0	0	0	0	0	0	0	315	25	0	5	0	0	1	0	0	0	0	0	0	0	0	2	0	0	0	0	0	1	0	0	0	0	95	263
WTR6_3	1	0	0	0	0	0	9	0	13	1	8	0	3	8	0	0	0	0	0	1	0	250	25	0	3	0	0	4	0	0	0	0	0	0	0	0	2	0	0	0	0	0	1	0	0	0	0	111	278
Percentage relative abundances, discussed in the paper, are calculated by [count/total count]*100% .
[truncated: 1,988 more columns]
